# Supplementary material for: Effects of Seed Bio-Priming by Purple Non-Sulfur Bacteria (PNSB) on the Root Development of Rice
Source: Microorganisms. 2022 Nov 6;10(11):2197. doi: 10.3390/microorganisms10112197 (PMC9698004; doi:10.3390/microorganisms10112197)
Supplement: Supplementary file 1 [file microorganisms-10-02197-s001.zip]

Archive with 3 entries (3 files):
- Figure S1 Seed bio-priming revised.pptx
- Figure S2 revied for upload.pptx
- Table S1 Plant LPS.xlsx
