# Supplementary material for: Effects of Seed Bio-Priming by Purple Non-Sulfur Bacteria (PNSB) on the Root Development of Rice
Source: Microorganisms. 2022 Nov 6;10(11):2197. doi: 10.3390/microorganisms10112197 (PMC9698004; doi:10.3390/microorganisms10112197)
Supplement: Supplementary file 1 [file microorganisms-10-02197-s001.zip › Table S1 Plant LPS.xlsx]

## Sheet: Table S1 w o DOI
Table S1 Previous studies on the effects of LPS in plants
Plant	Bacteria	Concentration (mg/mL)	Response to LPS	Reference
Arabidopsis thaliana	Xanthomonas campestris	20	ROS generation	Planta 213, 214-222 (2001)
Arabidopsis thaliana	Burkholderia cepacia	100	ROS generation and cell death	PNAS, 101, 15811–15816 (2004)
Arabidopsis thaliana	Pseudomonas syringae and E.coli	100	Systemic acquired resistance (SAR)	The Plant Journal (2007) 50, 500–513
Arabidopsis thaliana	Pectobacterium atrosepticum, E.coli	10 to 100	Induction of defense response	Plant Signaling & Behavior 10:3, e1000160 2015
Arabidopsis thaliana	Burkholderia cepacia	80	Induction of phytoalexin synthesis	PLOS ONE 0163572 2016
Arabidopsis ecotype Col-0	E. coli, Pseudomonas aeruginosa	100	ROS generation	Sci Rep 6, 27527 (2016).			the ATCC 25922 strain
Arabidopsis ecotype Col-0	Pseudomonas aeruginosa serotype 10	100	Induction of defense response (RNAseq)	BMC Genomics (2017) 18:995
Arabidopsis thaliana	Pseudomonas aeruginosa	50	ROS generation	Plant Physiol., 176, 2543-2556 (2018)
Dianthus caryophyllus L. (Carnation)	Pseudomonas sp. strain WCS417r	LPS from 10^7 cell/mL	Fusarium resistance	Neth. J. Pl. Path. 98 (1992) 129-139
Oryza sativa L. japonica cv Nipponbare	Xanthomonas oryzae	50	ROS generation	Plant Cell Physiol. 47, 1530–1540 (2006)
Oryza sativa subsp. indica	Xanthomonas oryzae	100	Induction of defense response	MPMI, 30, 16–27(2017)
Oryza sativa L. japonica cv Nipponbare	Pseudomonas aeruginosa, E. coli	50	Induction of immune response	New Phytologist 217, 1042–1049 (2018)
Solanum tuberosum (Potato cultivar Hansa)	Rhizobium etli strain G12	100 to 1000	Resistance to Infection by the cyst nematode Globodera pallida	Appl. Environ. Microbiol. 66, 3515-3518, (2000)
Triticum aestivum (Wheat)	Azospirillum brasilense Sp245	100	Growth promotion, ROS generation	Protoplasma (2018) 255:685–694
Nicotiana tabacum	Burkholderia cepacia	100	ROS generation	Planta (2004) 218: 647–657
Nicotiana tabacum	Xanthomonas campestris	20	ROS ( H2O2) generation	Planta (2001) 213: 214±222
